# Supplementary material for: A Specific Interaction between Ionic Liquids’ Cations and Reichardt’s Dye
Source: Molecules. 2022 Oct 25;27(21):7205. doi: 10.3390/molecules27217205 (PMC9653922; doi:10.3390/molecules27217205)
Supplement: Supplementary file 1 [file molecules-27-07205-s001.zip]

Archive with 1 entries (1 files):
- geom.xyz
