# Supplementary material for: A Specific Interaction between Ionic Liquids’ Cations and Reichardt’s Dye
Source: Molecules. 2022 Oct 25;27(21):7205. doi: 10.3390/molecules27217205 (PMC9653922; doi:10.3390/molecules27217205)
Supplement: Supplementary file 1 [file molecules-27-07205-s001.zip › geom.xyz]

ET30+2BzMIM
108
-2.4765638576155334e+03 
     C    -0.2018850710   -0.2863527363    0.0010062384
     C     0.8583636545    0.5507326457    0.2751557016
     C     0.6817691252    1.9257467015    0.4160509838
     C    -0.6160312311    2.4128913216    0.2815012528
     C    -1.6800429817    1.5693086717    0.0424328516
     H     1.8453306787    0.1139248572    0.3170172669
     H    -0.8295336470    3.4610392206    0.4312639058
     C    -2.5787350103   -0.6492318909   -0.3894131580
     C    -3.3103797526   -0.4653053446   -1.5529552055
     C    -2.9227998928   -1.6463125605    0.5079484698
     C    -4.3923614343   -1.2685585150   -1.8453932296
     H    -3.0323425489    0.3173238192   -2.2485977224
     C    -3.9944817966   -2.4771562636    0.2501503472
     H    -2.3628103563   -1.7682948040    1.4280060483
     C    -4.7682705276   -2.3321000252   -0.9536397015
     C    -4.3541449188   -3.5167542751    1.2436015451
     C    -3.3953325954   -4.4095473337    1.7212946015
     C    -5.6467288252   -3.5882408768    1.7702851761
     C    -3.7083746644   -5.3317604367    2.7144313003
     H    -2.3939529608   -4.3816928008    1.3067030316
     C    -5.9570247277   -4.5008984620    2.7659374987
     H    -6.4016774846   -2.9069376599    1.3990434506
     C    -4.9886282422   -5.3773372453    3.2453349798
     H    -2.9478729424   -6.0144513895    3.0741843956
     H    -6.9575636655   -4.5232634535    3.1811270019
     H    -5.2354596822   -6.0926193761    4.0197859650
     C    -5.1718609651   -0.9988546881   -3.0754286530
     C    -5.4836107499   -2.0110689537   -3.9828757618
     C    -5.5820217009    0.3030137356   -3.3650475611
     C    -6.1677039775   -1.7264871851   -5.1540795504
     H    -5.1805368813   -3.0256609303   -3.7642306123
     C    -6.2735488696    0.5887635785   -4.5342067021
     H    -5.3705381471    1.0955125747   -2.6561495206
     C    -6.5663657064   -0.4255188941   -5.4344519729
     H    -6.3922669426   -2.5235126417   -5.8515853587
     H    -6.5883529898    1.6051286747   -4.7388543469
     H    -7.1044474298   -0.2060144037   -6.3483232453
     C     0.0355969844   -1.7361206393   -0.1941520354
     C     0.6824949386   -2.4470892279    0.8125991777
     C    -0.3310873340   -2.3862417737   -1.3713949806
     C     0.9428877579   -3.8011006765    0.6551823682
     H     0.9621129645   -1.9470320380    1.7321539399
     C    -0.0575023734   -3.7333808261   -1.5293017495
     H    -0.8386685313   -1.8441478375   -2.1575679231
     C     0.5728303322   -4.4450957877   -0.5154966079
     H     1.4362493176   -4.3492772924    1.4478053293
     H    -0.3399619071   -4.2306327116   -2.4484009855
     H     0.7795538694   -5.5005157178   -0.6423966985
     C    -3.0557012703    2.1157835979   -0.0158495137
     C    -3.3351337747    3.1406182553   -0.9150766539
     C    -4.0557843034    1.6557794910    0.8395840556
     C    -4.6098121775    3.6855263020   -0.9768170967
     H    -2.5625335439    3.4956607179   -1.5866629468
     C    -5.3215903317    2.2104520758    0.7827235076
     H    -3.8480069113    0.8566670957    1.5379835476
     C    -5.6037661632    3.2200711178   -0.1297407315
     H    -4.8244919733    4.4715424580   -1.6896353841
     H    -6.0935415779    1.8493614033    1.4501561618
     H    -6.5992126451    3.6429906711   -0.1780549260
     O    -5.7399606000   -3.1094884463   -1.2127188993
     N    -1.4619139141    0.2287790831   -0.1063295945
     C     1.8136418642    2.8210766241    0.7073674371
     C     1.8461755477    4.1180082853    0.1919800306
     C     2.8663751856    2.3852623410    1.5134301685
     C     2.9107808019    4.9576960111    0.4745747690
     H     1.0509756296    4.4650650089   -0.4561610714
     C     3.9240011293    3.2304911500    1.8044014783
     H     2.8450573892    1.3909967514    1.9418621334
     C     3.9491204745    4.5172311959    1.2839610249
     H     2.9317948403    5.9576497075    0.0602565810
     H     4.7269912581    2.8867403288    2.4438326353
     H     4.7772406783    5.1769352156    1.5101159787
     C    -8.1248849050   -7.4394882823   -1.0253641668
     C    -8.7288818486   -6.5772061103   -1.8745241099
     H    -6.3049829287   -4.7189392250   -0.7404593752
     H    -8.3570014626   -8.4563342834   -0.7623609295
     H    -9.5797307284   -6.7024695550   -2.5211305518
     C    -7.0211349124   -5.5256268447   -0.9489148764
     N    -7.0610274395   -6.7632917653   -0.4581831854
     N    -8.0264728461   -5.3906831703   -1.8098144923
     C    -8.2841156106   -4.1773476105   -2.6016243042
     H    -7.5298708393   -3.4497296572   -2.2878332894
     H    -9.2722014054   -3.8019423570   -2.3348175551
     C    -6.0607987193   -7.3299633267    0.4570391354
     H    -5.5100705580   -6.4868806645    0.8730467015
     C    -8.1967164040   -4.4531606493   -4.0796644728
     C    -9.1469015449   -3.9234769529   -4.9422477122
     C    -7.1394334199   -5.1913423960   -4.6041911806
     C    -9.0403068345   -4.1186005938   -6.3131541166
     H    -9.9709857211   -3.3429732480   -4.5434094016
     C    -7.0358695514   -5.3950048719   -5.9706679501
     H    -6.3861688841   -5.6026490258   -3.9419735585
     C    -7.9857880460   -4.8558635396   -6.8300453392
     H    -9.7848955828   -3.6955112379   -6.9754567577
     H    -6.2086469412   -5.9693260928   -6.3688085543
     H    -7.9013388311   -5.0109137921   -7.8982948494
     C    -6.6804495414   -8.1615008989    1.5469047211
     C    -7.7002408098   -7.6492506696    2.3448771857
     C    -6.2092209315   -9.4454791977    1.7881194691
     C    -8.2403129698   -8.4135081274    3.3659993062
     H    -8.0718965652   -6.6474779241    2.1660037530
     C    -6.7436686968  -10.2107053769    2.8172216472
     H    -5.4159474452   -9.8523508405    1.1712231050
     C    -7.7608307587   -9.6963231110    3.6057277588
     H    -9.0352288699   -8.0086488205    3.9800154408
     H    -6.3672851184  -11.2100772886    2.9961485867
     H    -8.1827639752  -10.2926078283    4.4048969375
     H    -5.3667687837   -7.9328452118   -0.1292839152
ET30+BMIM_td
97
-2.1324934797022979e+03 
     C    -0.0235621514   -0.1234588699    0.2343162185
     C     1.0077036737    0.7793466389    0.3814398182
     C     0.7883056580    2.1530324115    0.2955375179
     C    -0.5235420129    2.5725451165    0.0863810602
     C    -1.5593835473    1.6696824522   -0.0204970686
     H     2.0079014529    0.3884121027    0.5009238980
     H    -0.7699789129    3.6236451436    0.0682301356
     C    -2.3802448477   -0.6155542280   -0.1268358245
     C    -3.0988788834   -0.6361914264   -1.3112900119
     C    -2.6828521176   -1.4994777838    0.8960707178
     C    -4.1350159754   -1.5286722365   -1.4833259611
     H    -2.8494391898    0.0498549613   -2.1123868322
     C    -3.6995962685   -2.4212493822    0.7589775659
     H    -2.1174360790   -1.4706696480    1.8198872015
     C    -4.4918498664   -2.4545823026   -0.4429948849
     C    -3.9420015785   -3.4019994181    1.8408234472
     C    -2.8662186385   -4.0586637717    2.4408633357
     C    -5.2311892164   -3.6960833718    2.2897711108
     C    -3.0686936263   -4.9815793326    3.4581211781
     H    -1.8606355049   -3.8606546377    2.0885440163
     C    -5.4340862285   -4.6159455990    3.3065473431
     H    -6.0707866661   -3.1945667159    1.8300322225
     C    -4.3548851291   -5.2672478405    3.8928427945
     H    -2.2201034371   -5.4853677480    3.9056377843
     H    -6.4413734163   -4.8268984072    3.6467301610
     H    -4.5183817716   -5.9914368069    4.6816588247
     C    -4.8922668530   -1.5219951918   -2.7562259797
     C    -4.9906604321   -2.6733476446   -3.5404892765
     C    -5.4863487614   -0.3498007477   -3.2209673630
     C    -5.6380862790   -2.6443538308   -4.7657530479
     H    -4.5318834464   -3.5879183147   -3.1854682004
     C    -6.1475879108   -0.3217278966   -4.4433664914
     H    -5.4290584002    0.5465799379   -2.6138145456
     C    -6.2209123818   -1.4667015910   -5.2228146845
     H    -5.6792511428   -3.5404741760   -5.3743073643
     H    -6.6004271452    0.5995951189   -4.7891727041
     H    -6.7229124451   -1.4414302009   -6.1824580869
     C     0.2535232289   -1.5793570988    0.2758819255
     C     0.8898521108   -2.1024235792    1.3976156568
     C    -0.0812187069   -2.4225544281   -0.7826426021
     C     1.1645074990   -3.4604918313    1.4760414171
     H     1.1442736935   -1.4507166772    2.2246114920
     C     0.2061020394   -3.7736174733   -0.7056623155
     H    -0.5790389976   -2.0261131655   -1.6566286538
     C     0.8206326784   -4.2971716704    0.4257199323
     H     1.6459591112   -3.8623057105    2.3584264165
     H    -0.0536510106   -4.4240800365   -1.5311006018
     H     1.0315636293   -5.3575689433    0.4848387296
     C    -2.9509449473    2.1558491514   -0.1719497673
     C    -3.2391947508    3.0471871192   -1.2013718831
     C    -3.9576496527    1.7793937672    0.7166807404
     C    -4.5263970124    3.5420142916   -1.3562928515
     H    -2.4625159257    3.3342954118   -1.9002528972
     C    -5.2365108848    2.2853046839    0.5659016536
     H    -3.7475129068    1.0825327446    1.5167776558
     C    -5.5257766805    3.1606270862   -0.4742508432
     H    -4.7464034509    4.2234489692   -2.1682132476
     H    -6.0126718593    1.9898976814    1.2603789156
     H    -6.5299757331    3.5475321714   -0.5935932099
     O    -5.4552285965   -3.2670705855   -0.5810815570
     N    -1.2973096525    0.3307687022    0.0361868763
     C     1.8925941827    3.1185255663    0.4194541671
     C     1.8747920386    4.3077652093   -0.3110770072
     C     2.9724879950    2.8577719776    1.2645538776
     C     2.9158142493    5.2141375832   -0.2015212903
     H     1.0576900762    4.5132283690   -0.9915595095
     C     4.0076011151    3.7704181033    1.3806242936
     H     2.9930981820    1.9511748673    1.8565965547
     C     3.9818992851    4.9492115572    0.6475023831
     H     2.8974777959    6.1265328710   -0.7837161526
     H     4.8341661167    3.5646348771    2.0488624188
     H     4.7924893924    5.6612034968    0.7377243111
     C    -8.3720690330   -6.5645058404   -1.9567476307
     C    -9.0203294734   -5.7822405653   -2.8517325388
     H    -6.8153600741   -3.7346262384   -1.5411102334
     H    -8.5058112226   -7.6018434928   -1.7039609349
     H    -9.8261929562   -6.0048223046   -3.5290099487
     C    -7.4909471286   -4.5455328675   -1.8462702087
     N    -7.4267808659   -5.7744129929   -1.3387122321
     N    -8.4531660339   -4.5259899361   -2.7662843159
     C    -8.8659782180   -3.3416108302   -3.5128021738
     H    -8.1618062122   -2.5386816169   -3.3099699502
     H    -8.8533182463   -3.5567949098   -4.5796854753
     H    -9.8676500846   -3.0445434493   -3.2050518501
     C    -6.4672089991   -6.1998726551   -0.3034167408
     H    -6.4093295253   -5.3995849068    0.4309902003
     H    -6.8930176733   -7.0850857737    0.1694777699
     C    -5.0821151799   -6.4669819449   -0.8688073827
     H    -5.1361310500   -7.2182793230   -1.6643212234
     H    -4.7191430543   -5.5324139019   -1.3026394254
     C    -4.1205278849   -6.9216154276    0.2253704994
     H    -4.1878594638   -6.2331376852    1.0702638763
     H    -4.4271376678   -7.9044817247    0.5979904307
     C    -2.6778739284   -6.9795542836   -0.2614824553
     H    -2.3286961667   -5.9835624523   -0.5442767089
     H    -2.0139661258   -7.3549847638    0.5196701744
     H    -2.5755387115   -7.6343353405   -1.1313288187
ET30+C1C2Mor_td
97
-2.1154224318459801e+03 
     C    -0.0419502081    0.2941921507    0.3931041541
     C     0.6941838021    1.4613415850    0.4109687141
     C     0.1407019414    2.6790408089    0.0240672983
     C    -1.2022154288    2.6723359712   -0.3529686209
     C    -1.9462646970    1.5144414223   -0.3228294541
     H     1.7404593520    1.3908344322    0.6701050089
     H    -1.7069090909    3.5928134740   -0.6078691163
     C    -2.1398130230   -0.8814661899   -0.0148180316
     C    -2.6973006207   -1.2831094178   -1.2151748817
     C    -2.3345297875   -1.6311562431    1.1396255331
     C    -3.4783727928   -2.4197771406   -1.2957145931
     H    -2.5036711430   -0.7056068617   -2.1111972825
     C    -3.0742001401   -2.7907749530    1.1139078169
     H    -1.9009380014   -1.3000950107    2.0759827414
     C    -3.6978810854   -3.2450719994   -0.1195297736
     C    -3.1988478914   -3.5851192997    2.3572632003
     C    -2.0859796037   -3.7640276203    3.1818802823
     C    -4.4103984915   -4.1517947554    2.7569144357
     C    -2.1837767257   -4.4647568847    4.3753211380
     H    -1.1252019003   -3.3702991307    2.8709324905
     C    -4.5111866466   -4.8467455572    3.9512688314
     H    -5.2703026602   -4.0554686384    2.1111045399
     C    -3.3992029491   -5.0055817413    4.7681627519
     H    -1.3043675712   -4.5985770973    4.9937136536
     H    -5.4622321981   -5.2752101438    4.2450378265
     H    -3.4785518268   -5.5559206168    5.6975179300
     C    -4.0639456361   -2.7816800064   -2.6062730522
     C    -4.1654659112   -4.1110305978   -3.0319084913
     C    -4.4891701144   -1.7799846353   -3.4875353595
     C    -4.6307469474   -4.4141665729   -4.3037657501
     H    -3.8699886439   -4.8985156443   -2.3534770752
     C    -4.9433155884   -2.0843002902   -4.7632050975
     H    -4.4554736133   -0.7438300206   -3.1695648083
     C    -5.0116246463   -3.4057583891   -5.1813586109
     H    -4.6789783383   -5.4497970286   -4.6192553398
     H    -5.2442517002   -1.2858435609   -5.4320245171
     H    -5.3584542635   -3.6495077774   -6.1782373913
     C     0.6014157956   -0.9921735521    0.7455618388
     C     1.2468534163   -1.0990484141    1.9744829626
     C     0.6047206688   -2.0751370154   -0.1328111861
     C     1.8716041078   -2.2848501952    2.3336573542
     H     1.2388011455   -0.2631373498    2.6639192420
     C     1.2403120569   -3.2507661005    0.2246514860
     H     0.0996786244   -2.0048883269   -1.0865377632
     C     1.8673586253   -3.3613029204    1.4598993672
     H     2.3569959234   -2.3662863935    3.2978387596
     H     1.2378671109   -4.0886217608   -0.4605689358
     H     2.3517616609   -4.2882314865    1.7394215534
     C    -3.4008803584    1.5595802002   -0.6171483138
     C    -3.8344642392    2.0758492955   -1.8339851892
     C    -4.3382801542    1.1517163235    0.3306466181
     C    -5.1916054125    2.1677983954   -2.1125289361
     H    -3.1092095857    2.3900454008   -2.5750593813
     C    -5.6902591379    1.2629770678    0.0566477744
     H    -4.0106836865    0.7454119571    1.2781682630
     C    -6.1213665124    1.7635808210   -1.1671305943
     H    -5.5178766571    2.5638571699   -3.0659483068
     H    -6.4095243243    0.9749790559    0.8140127448
     H    -7.1803940624    1.8582608607   -1.3764682599
     O    -4.4092119521   -4.2768585490   -0.1590450586
     N    -1.3575899847    0.3325689918    0.0271269592
     C     0.9316452076    3.9208587054    0.0240152856
     C     0.7094934583    4.9033344912   -0.9425255631
     C     1.9100468370    4.1358818788    0.9960431889
     C     1.4508258451    6.0731330578   -0.9370279997
     H    -0.0258611165    4.7424733219   -1.7213596649
     C     2.6418787306    5.3115975235    1.0067810014
     H     2.0799491987    3.3956718872    1.7682260136
     C     2.4151773153    6.2815085636    0.0397457487
     H     1.2794496713    6.8228086004   -1.6991395759
     H     3.3871100569    5.4739389729    1.7751148070
     H     2.9898850022    7.1989702789    0.0470772072
     C   -10.6520726129   -3.4505733738   -0.9221614014
     C    -9.2227807759   -3.9522154957   -0.8977068862
     C    -8.6213234053   -1.9187584012    0.3037974092
     C   -10.0909392989   -1.5324655081    0.2771827894
     H    -9.0564874025   -4.5380656233    0.0057121012
     H    -8.9802387556   -4.5681744569   -1.7598383216
     H   -10.8660009859   -2.8786939317   -1.8339121479
     H   -11.3289014860   -4.3030835562   -0.8937765166
     H    -8.4027045277   -2.4752939254    1.2146140846
     H    -7.9723488056   -1.0437737735    0.2621084310
     H   -10.3275808453   -1.0087013173    1.2024870235
     H   -10.3216895779   -0.8566051081   -0.5550142346
     O   -10.9183045399   -2.6704924874    0.2233575095
     N    -8.2375117855   -2.8161975851   -0.8431382519
     C    -6.8694162614   -3.3691382773   -0.5646319553
     H    -6.5432691937   -4.0027889171   -1.3798855042
     H    -6.1818959368   -2.5357018198   -0.4577956539
     H    -6.8983338416   -3.9514479235    0.3505053618
     C    -8.1842660387   -2.0098658593   -2.1268864894
     H    -7.3211196685   -1.3537985879   -2.0126014007
     H    -9.0772622822   -1.3902970559   -2.1601105636
     C    -8.0640982270   -2.8294841799   -3.3930069537
     H    -8.9687073764   -3.3970015226   -3.6113134155
     H    -7.9071964417   -2.1361922952   -4.2187390156
     H    -7.2049574233   -3.4979638727   -3.3849702415
ET30+C42Pic_td
99
-2.1545299954125057e+03 
     C    -0.0627992296    0.3048762932    0.3807197478
     C     0.8129134854    1.3388963732    0.1296236942
     C     0.3727248140    2.5497103909   -0.4006746256
     C    -0.9962041347    2.6812708988   -0.6227642027
     C    -1.8742014870    1.6579840795   -0.3337442335
     H     1.8658153334    1.1563378688    0.2890061973
     H    -1.4096286273    3.6160070744   -0.9722040080
     C    -2.3148822952   -0.6247577977    0.3802534669
     C    -3.0380820853   -1.1494907219   -0.6832710713
     C    -2.4728298870   -1.1391653012    1.6591081784
     C    -3.9443309893   -2.1636240678   -0.4765485795
     H    -2.8836553183   -0.7693309199   -1.6869618423
     C    -3.3727184535   -2.1540180872    1.9077713097
     H    -1.8911680006   -0.7367377109    2.4808223975
     C    -4.2010903220   -2.6776395934    0.8470745634
     C    -3.4686425912   -2.7258905903    3.2686823077
     C    -2.3144954926   -3.1259303086    3.9438330422
     C    -4.6978424696   -2.8711691084    3.9135658507
     C    -2.3813271537   -3.6436437812    5.2305809169
     H    -1.3559837861   -3.0473768256    3.4433647399
     C    -4.7633737142   -3.3731638260    5.2039326402
     H    -5.5981727824   -2.5781076102    3.3908850298
     C    -3.6070112281   -3.7644932390    5.8688658884
     H    -1.4739176583   -3.9560076963    5.7336776696
     H    -5.7217628824   -3.4471451180    5.7050708290
     H    -3.6618813181   -4.1589289960    6.8762175655
     C    -4.6891214929   -2.7469205439   -1.6173585805
     C    -4.5378016046   -4.0964349293   -1.9429362550
     C    -5.5514134165   -1.9714765904   -2.3888413748
     C    -5.2306716277   -4.6546836461   -3.0049265669
     H    -3.8568283820   -4.7022170057   -1.3568258210
     C    -6.2479044523   -2.5289549236   -3.4554370261
     H    -5.6837175851   -0.9244357084   -2.1412093973
     C    -6.0941273158   -3.8720046733   -3.7641973333
     H    -5.0913751859   -5.7004908897   -3.2536810707
     H    -6.9110791622   -1.9104918758   -4.0486083554
     H    -6.6334880627   -4.3061791281   -4.5971454222
     C     0.4520651915   -0.9937981477    0.8734366700
     C     1.1686555189   -1.0211319367    2.0655272313
     C     0.2704761911   -2.1694013033    0.1476438593
     C     1.6796791937   -2.2195136671    2.5441861098
     H     1.3066668605   -0.1086051741    2.6333167501
     C     0.7962016147   -3.3586933625    0.6202948561
     H    -0.2875419977   -2.1561622781   -0.7788980317
     C     1.4940363214   -3.3883252234    1.8220011855
     H     2.2209551682   -2.2359548780    3.4816131211
     H     0.6580538592   -4.2680438765    0.0494971451
     H     1.8967677357   -4.3232179341    2.1913137309
     C    -3.3299459650    1.8595042557   -0.5195999825
     C    -3.7952918707    2.2922785241   -1.7576979587
     C    -4.2303546955    1.6685590109    0.5276205794
     C    -5.1510072009    2.5132670918   -1.9558416023
     H    -3.1004381194    2.4328942665   -2.5771585255
     C    -5.5795879217    1.8996505248    0.3284168448
     H    -3.8791993390    1.3281519182    1.4919502077
     C    -6.0439462391    2.3148101577   -0.9140553008
     H    -5.5071239496    2.8384214002   -2.9250544004
     H    -6.2727649046    1.7503136509    1.1463304705
     H    -7.1020200703    2.4872516441   -1.0666718227
     O    -5.0917785660   -3.5459356108    1.0539596102
     N    -1.3977260539    0.4705611438    0.1450219636
     C     1.3118603958    3.6372394724   -0.7217643071
     C     1.0823132513    4.4597778386   -1.8258489119
     C     2.4460507885    3.8548006737    0.0625261133
     C     1.9719632494    5.4723330839   -2.1427474330
     H     0.2198794369    4.2888441431   -2.4582899203
     C     3.3293335020    4.8744676002   -0.2507486057
     H     2.6242250233    3.2435620408    0.9386117678
     C     3.0960801287    5.6822081829   -1.3556274406
     H     1.7916629185    6.0959356657   -3.0089003660
     H     4.1999358391    5.0424350243    0.3704035881
     H     3.7891618154    6.4763651116   -1.6022403896
     C    -8.7215305688   -4.2355959971    2.0119193631
     C    -7.7595712715   -4.8129405535    1.1939808319
     C    -6.7138544839   -5.6922600212    3.1091489395
     C    -7.6441728608   -5.1328149311    3.9445564912
     C    -8.6747499403   -4.3928534185    3.3819662855
     H    -9.5055489363   -3.6551063165    1.5465481707
     H    -5.8741047579   -6.2632501400    3.4767857994
     H    -7.5500587290   -5.2680852329    5.0117249300
     H    -9.4308922556   -3.9379882866    4.0096556082
     N    -6.7864499386   -5.5494758519    1.7740053744
     C    -5.7503473377   -6.2272845905    0.9598800494
     H    -5.5559201370   -5.5981691069    0.1001695249
     H    -4.8394616317   -6.2112942993    1.5546082481
     C    -6.1638222924   -7.6422316929    0.5906944099
     H    -7.1024326983   -7.6256750896    0.0273288436
     H    -6.3572965732   -8.2225195844    1.4990763123
     C    -5.0815471747   -8.3291932266   -0.2369456324
     H    -4.8945747594   -7.7434150317   -1.1425879021
     H    -4.1430368402   -8.3292111889    0.3268733882
     C    -5.4512324723   -9.7590507147   -0.6108024411
     H    -6.3665158351   -9.7895154109   -1.2068650315
     H    -4.6592859366  -10.2317091341   -1.1932510441
     H    -5.6153203515  -10.3676936219    0.2814802739
     C    -7.7609922055   -4.6035465992   -0.2795179112
     H    -6.8930640671   -3.9943074566   -0.5424286955
     H    -7.7029532912   -5.5402565484   -0.8330091062
     H    -8.6683505969   -4.0823618357   -0.5751947792
ET30+C43Pic_td
99
-2.1545266729460473e+03 
     C    -0.1340064446    0.2626880987    0.3305839413
     C     0.7553199559    1.2845830577    0.0686759370
     C     0.3295720993    2.5038877110   -0.4523307169
     C    -1.0380017020    2.6540535699   -0.6712190728
     C    -1.9288162976    1.6454443816   -0.3747384645
     H     1.8069343944    1.0870186040    0.2170340853
     H    -1.4383432290    3.5941266245   -1.0212369907
     C    -2.4072675649   -0.6161293122    0.3805339383
     C    -3.1633644807   -1.1450541904   -0.6565785488
     C    -2.5460336149   -1.1028183905    1.6722231027
     C    -4.0599298785   -2.1642005181   -0.4205768006
     H    -3.0451445799   -0.7640352062   -1.6643913319
     C    -3.4302300349   -2.1235593352    1.9507545246
     H    -1.9578485353   -0.6771942032    2.4770928185
     C    -4.2321165570   -2.7056427573    0.9040808717
     C    -3.5263402776   -2.6581594084    3.3277847140
     C    -2.3712896325   -3.0222936006    4.0186178830
     C    -4.7572700762   -2.8049679573    3.9706148904
     C    -2.4371614094   -3.5073448112    5.3184068439
     H    -1.4116933764   -2.9402247074    3.5210071825
     C    -4.8240334712   -3.2788721535    5.2710989903
     H    -5.6608799922   -2.5347933242    3.4406233092
     C    -3.6644272571   -3.6341586282    5.9516935989
     H    -1.5270593842   -3.7893840909    5.8345741670
     H    -5.7854124067   -3.3619663321    5.7659927093
     H    -3.7177602914   -4.0023473153    6.9690711720
     C    -4.8815749959   -2.7071896012   -1.5267676819
     C    -4.8707223130   -4.0709961428   -1.8272469383
     C    -5.6853299920   -1.8680089814   -2.2957230084
     C    -5.6333502428   -4.5780263436   -2.8668167862
     H    -4.2355314511   -4.7275517472   -1.2469504255
     C    -6.4565319528   -2.3741097655   -3.3359261463
     H    -5.7130987860   -0.8084732127   -2.0681836367
     C    -6.4345337503   -3.7300468149   -3.6244427041
     H    -5.5945623735   -5.6361469402   -3.1003717741
     H    -7.0768418480   -1.7060495051   -3.9218255685
     H    -7.0275528057   -4.1246174754   -4.4401504847
     C     0.3702230573   -1.0405169883    0.8236684590
     C     1.1757282454   -1.0560880657    1.9590099632
     C     0.0990338471   -2.2337752777    0.1552068650
     C     1.6892580707   -2.2538927901    2.4355766293
     H     1.3829210363   -0.1324681275    2.4861014753
     C     0.6233751285   -3.4237605229    0.6271724619
     H    -0.5305378325   -2.2339938526   -0.7238908038
     C     1.4130998263   -3.4385143568    1.7706769865
     H     2.3048294038   -2.2584774899    3.3260944751
     H     0.4113614473   -4.3459976742    0.1015923435
     H     1.8145208085   -4.3739160905    2.1399542759
     C    -3.3816877546    1.8633843564   -0.5648923749
     C    -3.8388631975    2.2593529039   -1.8181591175
     C    -4.2865630804    1.7144519844    0.4848327510
     C    -5.1929284159    2.4755116258   -2.0309911026
     H    -3.1383231299    2.3714891971   -2.6370642666
     C    -5.6337217563    1.9452116478    0.2716966799
     H    -3.9409713984    1.4043198515    1.4616126432
     C    -6.0913318653    2.3158657958   -0.9874070668
     H    -5.5428944141    2.7649634368   -3.0137023883
     H    -6.3309494376    1.8291274161    1.0915957236
     H    -7.1482162918    2.4845101956   -1.1518660444
     O    -5.0428791069   -3.6464502584    1.1351445880
     N    -1.4690297450    0.4537751127    0.1102049673
     C     1.2745535131    3.5911198993   -0.7593587876
     C     1.0518994224    4.4278466421   -1.8542893179
     C     2.3960153063    3.8081079195    0.0426604962
     C     1.9306805767    5.4592147309   -2.1397217497
     H     0.2021646515    4.2557187203   -2.5031939528
     C     3.2666376427    4.8487472976   -0.2368196268
     H     2.5722636250    3.1815941812    0.9082657100
     C     3.0362429448    5.6751112398   -1.3283044488
     H     1.7541869948    6.0946466111   -2.9982094864
     H     4.1232364173    5.0200522558    0.4026211004
     H     3.7181340828    6.4872322448   -1.5463594860
     C    -8.2591378060   -4.1213643552    1.8623877910
     C    -7.2548170730   -4.8780952643    1.2808736005
     C    -6.7630193968   -5.9354645287    3.3065236362
     C    -7.7479713119   -5.2257006448    3.9433747992
     C    -8.4979092632   -4.3096680624    3.2153297727
     H    -6.1190626471   -6.6406737687    3.8108662967
     H    -7.9135554550   -5.3772956563    5.0002131327
     H    -9.2677650458   -3.7299194424    3.7111495332
     N    -6.5461933414   -5.7621769869    1.9924489492
     C    -5.4818500254   -6.5238821800    1.3042712646
     H    -5.0713508902   -5.8385037920    0.5672282967
     H    -4.6981519958   -6.7133178410    2.0362545361
     C    -6.0048767599   -7.8148484920    0.6902597964
     H    -6.9283808800   -7.6116762637    0.1382372060
     H    -6.2618583444   -8.5286776023    1.4799154860
     C    -4.9745549770   -8.4259768913   -0.2563779040
     H    -4.7827988397   -7.7160926533   -1.0671630352
     H    -4.0230036472   -8.5546013575    0.2700419244
     C    -5.4178517125   -9.7620618683   -0.8411374696
     H    -6.3979469734   -9.6815756483   -1.3179142150
     H    -4.7113297588  -10.1117213542   -1.5956924687
     H    -5.4849116499  -10.5320524043   -0.0693516346
     H    -6.9738586051   -4.7632846997    0.2448170193
     C    -9.0196210678   -3.1317450111    1.0307368905
     H    -8.3456027008   -2.5815538722    0.3724131076
     H    -9.7598064665   -3.6373990815    0.4063195547
     H    -9.5484565928   -2.4169674584    1.6606447421

ET30+C44Pic_td
99
-2.1545289725673792e+03 
     C    -0.0203731058    0.2003619301    0.2956345443
     C     0.7297714163    1.3572140670    0.2388947019
     C     0.1568077294    2.5780172805   -0.1085681385
     C    -1.2070716413    2.5782428946   -0.3973842868
     C    -1.9603343876    1.4295498990   -0.3017726620
     H     1.7926032820    1.2787675034    0.4157336345
     H    -1.7205352127    3.4989442773   -0.6328018995
     C    -2.1677119106   -0.9427432064    0.1902885897
     C    -2.8560486249   -1.4521126178   -0.8993524802
     C    -2.2808346658   -1.5369700842    1.4397969368
     C    -3.6586087626   -2.5685190802   -0.7734923343
     H    -2.7664333955   -0.9717398649   -1.8667074001
     C    -3.0674526459   -2.6539094939    1.6049323039
     H    -1.7643054146   -1.1154188846    2.2949777459
     C    -3.7593506021   -3.2478141630    0.4929468549
     C    -3.2293406804   -3.2662619985    2.9464546429
     C    -2.1716057124   -3.9193665788    3.5716958773
     C    -4.4528221225   -3.1899891646    3.6121656023
     C    -2.3323836832   -4.4901561091    4.8285177075
     H    -1.2179382952   -3.9884775161    3.0613309367
     C    -4.6149167231   -3.7520522790    4.8687538867
     H    -5.2755604270   -2.6662345862    3.1389539985
     C    -3.5538518345   -4.4098645676    5.4804477850
     H    -1.5003435523   -4.9999462246    5.2989352876
     H    -5.5660049829   -3.6642028097    5.3819566341
     H    -3.6754780251   -4.8473859015    6.4637324906
     C    -4.4615117175   -3.0324521717   -1.9267490492
     C    -4.5689300090   -4.3874682738   -2.2511549492
     C    -5.1440598973   -2.1058730817   -2.7181382316
     C    -5.3208130895   -4.7950776168   -3.3420140970
     H    -4.0579978064   -5.1160160871   -1.6382151042
     C    -5.8990669051   -2.5152079501   -3.8088666751
     H    -5.0970251480   -1.0530089349   -2.4635629619
     C    -5.9901768877   -3.8628695505   -4.1256032071
     H    -5.3811283250   -5.8489455418   -3.5876029465
     H    -6.4211940505   -1.7793086489   -4.4089433745
     H    -6.5765250942   -4.1865842859   -4.9767686169
     C     0.6301762789   -1.0934393838    0.6045493934
     C     1.4026446405   -1.1987111968    1.7576633548
     C     0.5205025264   -2.1863260691   -0.2546478210
     C     2.0456089238   -2.3903152410    2.0606778601
     H     1.4798453369   -0.3557659521    2.4339608753
     C     1.1736218854   -3.3683634676    0.0452311328
     H    -0.0821216199   -2.1175513815   -1.1498972589
     C     1.9318704400   -3.4755262388    1.2051664814
     H     2.6339414164   -2.4686603624    2.9660687747
     H     1.0876044269   -4.2116152264   -0.6280800531
     H     2.4348778315   -4.4053666062    1.4393683904
     C    -3.4228796894    1.4864092932   -0.5419322049
     C    -3.8820119035    1.9583036242   -1.7678943082
     C    -4.3379698009    1.1264403077    0.4457962844
     C    -5.2447224452    2.0513428594   -2.0148112619
     H    -3.1733115965    2.2314025633   -2.5407827708
     C    -5.6951774916    1.2347864932    0.1999061033
     H    -3.9890233233    0.7503533918    1.3979116349
     C    -6.1522914893    1.6894494749   -1.0314951257
     H    -5.5936418181    2.4065068134   -2.9762272101
     H    -6.4000632601    0.9637123322    0.9757935513
     H    -7.2153976424    1.7650463294   -1.2229258099
     O    -4.4441171819   -4.3034375571    0.6397819289
     N    -1.3617673750    0.2518579989    0.0452605241
     C     0.9489045376    3.8175970054   -0.1638842519
     C     0.6489736318    4.8083337140   -1.1003639342
     C     2.0027185268    4.0241855836    0.7277029612
     C     1.3898521742    5.9772795562   -1.1464586537
     H    -0.1488475495    4.6550394404   -1.8165337935
     C     2.7357689962    5.1985622525    0.6868051526
     H     2.2323351210    3.2780787803    1.4784825174
     C     2.4323288633    6.1760690134   -0.2513191010
     H     1.1561302507    6.7333589276   -1.8852166551
     H     3.5419285917    5.3543202862    1.3923300792
     H     3.0083567224    7.0921339701   -0.2852441949
     C    -8.0705720719   -3.2303333325    1.3950499749
     C    -7.1257587298   -4.2297193675    1.3299463727
     C    -7.9187785493   -5.1427908129    3.3264990882
     C    -8.8740584513   -4.1640743043    3.4325089839
     C    -8.9699466040   -3.1718033894    2.4535877564
     H    -8.0905581802   -2.4921443195    0.6043336392
     H    -7.8068560572   -5.9291007858    4.0594836185
     H    -9.5482134439   -4.1763669104    4.2785995308
     N    -7.0617425266   -5.1661718191    2.2918763259
     C    -6.0240613534   -6.2253945317    2.1842359474
     H    -5.0816952348   -5.7034197402    2.0110081077
     H    -5.9974577914   -6.7393500556    3.1443137741
     C    -6.3332256216   -7.1775652091    1.0402764454
     H    -6.3862446989   -6.6072998380    0.1085513881
     H    -7.3129996783   -7.6432433744    1.1931325372
     C    -5.2602702701   -8.2529185932    0.9055515445
     H    -4.2887118366   -7.7681265463    0.7743735947
     H    -5.2001124545   -8.8283071189    1.8353492572
     C    -5.5320062472   -9.1953697721   -0.2612007440
     H    -5.5604256172   -8.6504160758   -1.2079084874
     H    -4.7573319309   -9.9593960195   -0.3405052415
     H    -6.4903551697   -9.7067619713   -0.1419282638
     H    -6.3498928296   -4.2858968686    0.5694307833
     C    -9.9863698024   -2.0789774611    2.5579354888
     H   -10.9244779032   -2.4487293985    2.9720830047
     H    -9.6203267540   -1.2935812637    3.2248233957
     H   -10.1849767427   -1.6288415203    1.5862506746
ET30+C4Pyr_td
96
-2.1152278402351212e+03 
     C    -0.2121922017   -0.0993826182    0.0124987485
     C     0.7482411272    0.8455317624   -0.2789403806
     C     0.4085765728    2.1753780845   -0.5191964386
     C    -0.9408662130    2.5111017976   -0.4331747629
     C    -1.8953320800    1.5716968995   -0.1069254272
     H     1.7707906020    0.5120527607   -0.3787784974
     H    -1.2618260803    3.5347000428   -0.5591685600
     C    -2.5257861187   -0.7145097023    0.4367215316
     C    -3.5131282358   -1.0312234827   -0.4832965805
     C    -2.4656244656   -1.3643984008    1.6589885022
     C    -4.4575204351   -1.9884383725   -0.1841630995
     H    -3.5400742216   -0.5387689639   -1.4489019861
     C    -3.3940086376   -2.3271382646    1.9970912715
     H    -1.6805446130   -1.1166318071    2.3636718381
     C    -4.4626521730   -2.6551652511    1.0897771307
     C    -3.2502311547   -3.0600860638    3.2743867935
     C    -2.0066672934   -3.5763733257    3.6412104826
     C    -4.3326807512   -3.2616508428    4.1334028746
     C    -1.8449766611   -4.2725343231    4.8313272435
     H    -1.1624440152   -3.4524459405    2.9725463407
     C    -4.1705423885   -3.9522478506    5.3244061517
     H    -5.3026096134   -2.8733275065    3.8549552064
     C    -2.9275487820   -4.4650681580    5.6771948531
     H    -0.8721986441   -4.6710563979    5.0942170698
     H    -5.0183019714   -4.0883515208    5.9860523836
     H    -2.8040392936   -5.0080124178    6.6063455062
     C    -5.4755286771   -2.3515174195   -1.2016998780
     C    -5.4666916054   -3.6167943417   -1.7911160093
     C    -6.4285494682   -1.4278654040   -1.6247233612
     C    -6.3717774447   -3.9437978691   -2.7885560610
     H    -4.7234169266   -4.3390316375   -1.4749043247
     C    -7.3430875818   -1.7551588004   -2.6199708115
     H    -6.4483146194   -0.4437292695   -1.1705694225
     C    -7.3151854922   -3.0118448736   -3.2074466715
     H    -6.3340676138   -4.9228251791   -3.2519498599
     H    -8.0720973663   -1.0217164939   -2.9436022179
     H    -8.0153192346   -3.2615439537   -3.9955026415
     C     0.1752980182   -1.5173043715    0.2041515843
     C     1.1426435221   -1.8219059010    1.1573505221
     C    -0.3786306049   -2.5394271681   -0.5660322342
     C     1.5382874860   -3.1373655325    1.3558307402
     H     1.5681334560   -1.0325602732    1.7655876985
     C     0.0272209839   -3.8477646771   -0.3724534791
     H    -1.1359413997   -2.3145022369   -1.3044031978
     C     0.9800530398   -4.1512522582    0.5928398623
     H     2.2809049862   -3.3672185692    2.1091943165
     H    -0.4045528459   -4.6362983296   -0.9754728988
     H     1.2870026265   -5.1781224566    0.7468585572
     C    -3.3147998762    1.9728790624    0.0330583871
     C    -3.9355796360    2.6150010452   -1.0344209541
     C    -4.0205218501    1.7609640697    1.2167625041
     C    -5.2575007575    3.0236164414   -0.9296502568
     H    -3.3929800281    2.7749891580   -1.9586047217
     C    -5.3342424656    2.1820408422    1.3211070732
     H    -3.5485569162    1.2587338821    2.0500622584
     C    -5.9571338362    2.8078659317    0.2477280084
     H    -5.7377554875    3.5106861175   -1.7687345974
     H    -5.8760885833    2.0181930546    2.2438448183
     H    -6.9868526220    3.1315261052    0.3328196379
     O    -5.3550943584   -3.5047016788    1.3874967795
     N    -1.5226438141    0.2755567167    0.1054705838
     C     1.4295521811    3.1822034840   -0.8534605713
     C     1.1361802515    4.2149792046   -1.7452741994
     C     2.7026579480    3.1176995698   -0.2849095354
     C     2.0977566780    5.1580248906   -2.0675332334
     H     0.1608354180    4.2656513717   -2.2131577233
     C     3.6589614647    4.0689307307   -0.5993509432
     H     2.9394019213    2.3388776371    0.4295792856
     C     3.3598205349    5.0882171040   -1.4932399332
     H     1.8638513709    5.9463224639   -2.7716561144
     H     4.6389057913    4.0178894962   -0.1421399017
     H     4.1097957872    5.8282103335   -1.7425061374
     C    -8.7015707958   -4.8363043992   -0.3158781413
     C    -7.6256657249   -4.9728873006    0.5403913728
     C    -8.3209883518   -7.1416155192    1.1052611060
     C    -9.4053689806   -7.0494745758    0.2683759478
     C    -9.6017842398   -5.8765279659   -0.4539063598
     H    -8.8052492646   -3.9141741140   -0.8701605938
     H    -8.1080246416   -8.0219340285    1.6950781911
     H   -10.0860607588   -7.8851495381    0.1870109565
     N    -7.4612053520   -6.1135112515    1.2329796650
     C    -6.2748563204   -6.2410566795    2.1234254621
     H    -6.1342904329   -5.2770847828    2.6080889906
     H    -6.5156960266   -7.0003055674    2.8675377098
     C    -5.0189302475   -6.5827278228    1.3391382381
     H    -4.8583781706   -5.7845510721    0.6119004495
     H    -5.1506753097   -7.5231663850    0.7929375516
     C    -3.8085977295   -6.6660418346    2.2661883326
     H    -3.8194166168   -5.8119406647    2.9460618135
     H    -3.8798756613   -7.5645775844    2.8875797280
     C    -2.4950069730   -6.6699208516    1.4949946249
     H    -2.3769415592   -5.7362546987    0.9398735138
     H    -1.6448813946   -6.7595102929    2.1729249129
     H    -2.4486805658   -7.4990356730    0.7837156070
     H    -6.8553844129   -4.2082761449    0.7023064271
     H   -10.4517759665   -5.7837320637   -1.1181534092
ET30+C6BIM2_td
132
-2.7115376313093002e+03 
     C    -0.7390588482   -0.2251018470    0.6321557113
     C     0.0549024246    0.8971916067    0.7095537113
     C    -0.4461587236    2.1670978080    0.4234194303
     C    -1.7932506112    2.2465383809    0.0721446253
     C    -2.5941678580    1.1264762304    0.0285121518
     H     1.1020314458    0.7576003445    0.9347095108
     H    -2.2566267164    3.2036570687   -0.1168424905
     C    -2.8949628538   -1.2855616683    0.2227098144
     C    -3.4289321519   -1.6631695140   -0.9997337873
     C    -3.0896656423   -2.0752818341    1.3383804069
     C    -4.1841283512   -2.8088716716   -1.1020456432
     H    -3.2550795322   -1.0603471717   -1.8833945132
     C    -3.8233347152   -3.2513723278    1.2753591656
     H    -2.6043765497   -1.8037315405    2.2669700686
     C    -4.4303142828   -3.6547212982    0.0339123847
     C    -3.8494004625   -4.1200136288    2.4757780975
     C    -3.8103372536   -3.5695708670    3.7604587393
     C    -3.7709071530   -5.5135915277    2.3655814903
     C    -3.6262054635   -4.3643580298    4.8826262426
     H    -3.9017824612   -2.4972761069    3.8855140758
     C    -3.5865913162   -6.3079436307    3.4862723564
     H    -3.8262901284   -5.9581817864    1.3831882051
     C    -3.4972809208   -5.7391822839    4.7516470090
     H    -3.5641995706   -3.9011094239    5.8604029725
     H    -3.4751512752   -7.3798880310    3.3661740578
     H    -3.3050157931   -6.3586621074    5.6201111916
     C    -4.7170954401   -3.1945113104   -2.4357283960
     C    -6.0361000872   -2.9187635365   -2.7891656881
     C    -3.8894136987   -3.8033875413   -3.3767468843
     C    -6.5222451687   -3.2636655173   -4.0421344637
     H    -6.6761368046   -2.4116339648   -2.0765422049
     C    -4.3711139356   -4.1452110495   -4.6338881436
     H    -2.8550171896   -4.0018690968   -3.1192661961
     C    -5.6926020365   -3.8846762543   -4.9671292194
     H    -7.5466072222   -3.0297839487   -4.3069077449
     H    -3.7092242572   -4.5993520957   -5.3618394113
     H    -6.0678651313   -4.1412978838   -5.9500031186
     C    -0.1491126705   -1.5617147491    0.8775504116
     C     0.4854724552   -1.8019157885    2.0925422198
     C    -0.1699278273   -2.5558496047   -0.0986540084
     C     1.0742788044   -3.0333576876    2.3404702427
     H     0.5033218354   -1.0306093802    2.8533720360
     C     0.4314014181   -3.7771009903    0.1479459345
     H    -0.6572743269   -2.3738303884   -1.0470158924
     C     1.0476401270   -4.0218304580    1.3690064071
     H     1.5560402577   -3.2173249034    3.2921230833
     H     0.4236388478   -4.5421984451   -0.6177697385
     H     1.5128859556   -4.9807469927    1.5594442467
     C    -4.0309820620    1.2631675170   -0.3043510729
     C    -4.3822208729    1.8781847313   -1.5027089587
     C    -5.0279588788    0.8452977824    0.5745593763
     C    -5.7181545528    2.0567471530   -1.8305706262
     H    -3.6099348990    2.2033793148   -2.1897249374
     C    -6.3592071838    1.0408707017    0.2508321911
     H    -4.7635379636    0.3693928245    1.5092939042
     C    -6.7077065751    1.6398102524   -0.9536670736
     H    -5.9830175436    2.5258456847   -2.7693675507
     H    -7.1303873204    0.7292274065    0.9437943259
     H    -7.7505478694    1.7891399850   -1.2038964273
     O    -5.1324830145   -4.7159214047   -0.0744901073
     N    -2.0606667411   -0.1005376215    0.3045684256
     C     0.4067980266    3.3624300063    0.4875293259
     C     0.1944839897    4.4339492828   -0.3826137142
     C     1.4429725968    3.4410131771    1.4204991047
     C     1.0053438394    5.5545933841   -0.3245486234
     H    -0.5861017047    4.3809274671   -1.1313950139
     C     2.2430794738    4.5687632001    1.4860459916
     H     1.6065441114    2.6312916221    2.1206815920
     C     2.0281766257    5.6255615943    0.6116831406
     H     0.8429375112    6.3732128183   -1.0137299681
     H     3.0337749288    4.6258756753    2.2229604933
     H     2.6582950599    6.5045417836    0.6596099862
     C    -6.9941469122   -4.7699811616    5.1617049476
     C    -6.5904359020   -5.0830775732    6.4159028633
     C    -6.5802859431   -6.9223463805    5.2214361101
     N    -6.9843893455   -5.9344389233    4.4303060671
     H    -7.2653870374   -3.8250577718    4.7269513210
     H    -6.4482474049   -4.4642002565    7.2841054215
     H    -6.4731860464   -7.9529156988    4.9301490600
     N    -6.3341687413   -6.4349166278    6.4326468942
     C    -7.4752029387   -6.0894637833    3.0513389162
     H    -6.8906814321   -5.4300136039    2.4079954767
     H    -7.2538602300   -7.1155776431    2.7568401171
     C    -5.8822195847   -7.2084253480    7.6007255164
     H    -4.9879474592   -6.7177961539    7.9855990731
     H    -5.5888222926   -8.1915771244    7.2317836455
     C    -8.9760669325   -5.8116007166    3.0139983733
     H    -9.4361068075   -6.3267519551    3.8622156679
     H    -9.1467562776   -4.7424181414    3.1716416143
     C    -9.6916685412   -6.2524524893    1.7395743105
     H    -9.6058191288   -7.3387584066    1.6308634050
     H   -10.7537277346   -6.0553644740    1.8957303808
     C    -9.2398223771   -5.5670302644    0.4447658653
     H   -10.1123131172   -5.4351194968   -0.2007643450
     H    -8.8719230633   -4.5584997184    0.6639670842
     C    -8.1805282120   -6.3401637111   -0.3353686595
     H    -7.2532924502   -6.4306287255    0.2362879929
     H    -8.5465834343   -7.3495440963   -0.5473629313
     C    -7.8583421253   -5.6267363883   -1.6367667336
     H    -7.3793662016   -4.6727775967   -1.4295899398
     H    -8.7564416625   -5.4509058046   -2.2293891941
     N    -6.9356223034   -6.3917507822   -2.4784700612
     C    -7.2591733129   -7.1837599163   -3.5593824216
     C    -5.6191328147   -6.4239105961   -2.2932236558
     C    -6.0996166096   -7.6985202630   -4.0296735341
     H    -8.2717423034   -7.3011133274   -3.9035764847
     H    -5.1272772729   -5.8475249510   -1.5008705655
     H    -5.9095443999   -8.3519646859   -4.8624485561
     C    -3.6570312358   -7.4783346065   -3.3894342465
     H    -3.3594380054   -7.0988689379   -4.3684123445
     H    -3.1412074391   -6.8836622087   -2.6358723793
     N    -5.0891010167   -7.2132296365   -3.2233763485
     C    -6.9620237970   -7.3266165534    8.6664809477
     H    -6.5169406300   -7.8568640079    9.5125355310
     H    -7.2237556093   -6.3307845979    9.0377928602
     C    -8.2152467775   -8.0602968017    8.1993686396
     H    -8.6676028046   -7.5236927416    7.3584115638
     H    -7.9337424866   -9.0508760677    7.8246948908
     C    -9.2462118904   -8.2100868199    9.3120901721
     H   -10.1299684982   -8.7441700210    8.9619593262
     H    -8.8347466351   -8.7661828611   10.1567535769
     H    -9.5720190811   -7.2353096241    9.6816838736
     C    -3.3190124011   -8.9542483586   -3.2515800523
     H    -3.8705183671   -9.5291388005   -4.0017302604
     H    -3.6529859287   -9.3118912591   -2.2728150123
     C    -1.8240204327   -9.2097820482   -3.4219856150
     H    -1.4957605017   -8.8110988905   -4.3873571551
     H    -1.2720238093   -8.6563267645   -2.6551387328
     C    -1.4769034764  -10.6909350392   -3.3380066866
     H    -1.9824896344  -11.2579142482   -4.1228984879
     H    -0.4045275659  -10.8524449702   -3.4522061195
     H    -1.7763287224  -11.1134135596   -2.3760422661
ET30+C6MIM2_td
114
-2.4757112086407178e+03 
     C    -0.7676134930   -0.2016065874    0.6340579399
     C     0.0282687940    0.9187241468    0.7119317460
     C    -0.4633489009    2.1871935612    0.4033783004
     C    -1.8038970915    2.2674384185    0.0289898779
     C    -2.6080379833    1.1501102348   -0.0140918812
     H     1.0710882185    0.7777257081    0.9544036363
     H    -2.2605285059    3.2238725857   -0.1788006967
     C    -2.9201580411   -1.2588549278    0.2072460628
     C    -3.4501006070   -1.6435973805   -1.0149308070
     C    -3.1185382074   -2.0414670795    1.3271934335
     C    -4.1964107963   -2.7954498782   -1.1146550423
     H    -3.2822120318   -1.0392914681   -1.8985443352
     C    -3.8405208482   -3.2248393694    1.2654669155
     H    -2.6450777571   -1.7575487610    2.2583198995
     C    -4.4295028300   -3.6442790125    0.0215286899
     C    -3.8747218591   -4.0812116987    2.4741278728
     C    -3.8846126804   -3.5136150911    3.7521239061
     C    -3.7568348618   -5.4732019241    2.3835204514
     C    -3.7095547388   -4.2891981002    4.8888853100
     H    -4.0060396758   -2.4423859596    3.8588687507
     C    -3.5826441117   -6.2491006698    3.5191545851
     H    -3.7729099873   -5.9311180455    1.4057306793
     C    -3.5417459377   -5.6617181634    4.7787175317
     H    -3.6854194585   -3.8128426957    5.8618156647
     H    -3.4384309855   -7.3189514664    3.4163422363
     H    -3.3563251553   -6.2650544628    5.6597649036
     C    -4.7350455552   -3.1854755798   -2.4448122592
     C    -6.0613126550   -2.9276075543   -2.7849917239
     C    -3.9088004861   -3.7823733704   -3.3946117100
     C    -6.5559964788   -3.2789159569   -4.0329561655
     H    -6.7006856998   -2.4290280442   -2.0659580976
     C    -4.3989909006   -4.1307698021   -4.6468402463
     H    -2.8688218737   -3.9646487130   -3.1477765398
     C    -5.7277465682   -3.8894182606   -4.9663141698
     H    -7.5856439392   -3.0563131186   -4.2871001307
     H    -3.7368133460   -4.5721536483   -5.3826450248
     H    -6.1096023659   -4.1511343077   -5.9453724725
     C    -0.1806091491   -1.5361000717    0.9001090332
     C     0.4396444278   -1.7630988387    2.1251114959
     C    -0.1810440613   -2.5374421448   -0.0691334636
     C     1.0361049084   -2.9873421961    2.3892803055
     H     0.4416175294   -0.9866136998    2.8808223641
     C     0.4293436821   -3.7511196300    0.1934384061
     H    -0.6576430223   -2.3666969470   -1.0250882731
     C     1.0319545514   -3.9819751445    1.4237445034
     H     1.5086093894   -3.1602389041    3.3476773337
     H     0.4412997110   -4.5207663299   -0.5679066819
     H     1.5055343297   -4.9344504771    1.6255485230
     C    -4.0400341810    1.2920161519   -0.3650037333
     C    -4.3755020691    1.8980598680   -1.5727204528
     C    -5.0473103082    0.8975184911    0.5123838537
     C    -5.7070632678    2.0948161089   -1.9083513177
     H    -3.5953803152    2.2039668321   -2.2595840455
     C    -6.3737265094    1.1117487077    0.1809061747
     H    -4.7942366684    0.4281498025    1.4537734463
     C    -6.7067826599    1.7055416955   -1.0304513810
     H    -5.9605105205    2.5578454174   -2.8533962544
     H    -7.1531386556    0.8204034432    0.8735042571
     H    -7.7458837951    1.8726394912   -1.2849739601
     O    -5.1090458554   -4.7208159687   -0.0879890866
     N    -2.0839438530   -0.0757657883    0.2851765749
     C     0.3965636092    3.3765357647    0.4619975134
     C     0.1999385146    4.4381324091   -0.4236955041
     C     1.4311216340    3.4544104412    1.3968395941
     C     1.0315075297    5.5442107457   -0.3862033928
     H    -0.5839697268    4.3871165369   -1.1691378453
     C     2.2526135747    4.5674331866    1.4414357512
     H     1.5775417956    2.6556892156    2.1133028812
     C     2.0590815963    5.6103737542    0.5452615963
     H     0.8821723348    6.3540970953   -1.0886466131
     H     3.0439227190    4.6232836919    2.1777470272
     H     2.7094175281    6.4753646590    0.5732507489
     C    -6.9717827796   -4.8680172825    5.3007274853
     C    -6.5824702790   -5.2507961838    6.5399603648
     C    -6.5635151052   -7.0212280013    5.2431407332
     N    -6.9555681246   -5.9896649148    4.5056070909
     H    -7.2407625002   -3.8993967666    4.9194802033
     H    -6.4492673079   -4.6831385951    7.4445439010
     H    -6.4560103960   -8.0335896149    4.8927667487
     N    -6.3335807321   -6.6039402163    6.4846886137
     C    -7.4264473978   -6.0779111974    3.1120878553
     H    -6.8278311104   -5.3952296353    2.5072556697
     H    -7.2026907263   -7.0916882152    2.7794798013
     C    -5.8782048799   -7.4353048540    7.5979220672
     H    -4.9160965166   -7.0726693622    7.9546770834
     H    -6.6113748330   -7.4003512826    8.4013651790
     H    -5.7723205383   -8.4612736746    7.2541536041
     C    -8.9261467472   -5.7934244282    3.0623932255
     H    -9.3957145914   -6.3078248586    3.9055728335
     H    -9.0948351543   -4.7237522957    3.2180213572
     C    -9.6354921019   -6.2356712926    1.7845221058
     H    -9.5593489221   -7.3235671224    1.6853322922
     H   -10.6963880157   -6.0278432874    1.9337276762
     C    -9.1707420300   -5.5652475409    0.4860253394
     H   -10.0430027851   -5.4048172805   -0.1531462360
     H    -8.7677483730   -4.5695657318    0.7004662310
     C    -8.1407613140   -6.3695607644   -0.3025106028
     H    -7.2050874698   -6.4663418049    0.2546558305
     H    -8.5268428341   -7.3755269239   -0.4945200904
     C    -7.8352551940   -5.6719620091   -1.6167079199
     H    -7.3594152959   -4.7139599095   -1.4233119370
     H    -8.7398884585   -5.5061550568   -2.2018687632
     N    -6.9140282376   -6.4373480595   -2.4598688327
     C    -7.2391463449   -7.2780381937   -3.5035179661
     C    -5.5949973223   -6.4287630896   -2.2998482284
     C    -6.0765917737   -7.7828910046   -3.9768143650
     H    -8.2552319324   -7.4325458183   -3.8225620697
     H    -5.1060996906   -5.8183782126   -1.5294063618
     H    -5.8824057659   -8.4705190819   -4.7814655449
     C    -3.6355273870   -7.4585007342   -3.4080390616
     H    -3.4254384065   -8.5261202748   -3.4315267604
     H    -3.3198573700   -6.9971231575   -4.3422722732
     H    -3.0973604386   -7.0006510213   -2.5823303979
     N    -5.0635481021   -7.2418941878   -3.2091209980
ET30+NapthMIM_td
104
-2.3991714236210491e+03 
     C     0.0198631973    0.2258379663    0.2881710169
     C     0.9124275675    1.2478781592    0.5315701638
     C     0.4934554284    2.5735671923    0.6147535414
     C    -0.8727566501    2.8143457342    0.4881867427
     C    -1.7680509082    1.7858645527    0.2869521048
     H     1.9621640509    0.9982202966    0.5834883961
     H    -1.2692730309    3.8121016222    0.6075563974
     C    -2.2488420390   -0.5615204825   -0.1287269499
     C    -2.9926602112   -0.5036500047   -1.2953419583
     C    -2.4054437100   -1.6173958831    0.7569674604
     C    -3.9025814842   -1.4964472452   -1.5944560381
     H    -2.8629227697    0.3232253077   -1.9839341271
     C    -3.2913906031   -2.6407996482    0.4886027048
     H    -1.8322950700   -1.6438189338    1.6762077937
     C    -4.0834852194   -2.6151033905   -0.7121396308
     C    -3.4160064697   -3.7689510750    1.4399424756
     C    -2.2758979478   -4.3728026002    1.9712574518
     C    -4.6665553609   -4.2403427314    1.8440893996
     C    -2.3814074629   -5.4106987279    2.8876576876
     H    -1.2963583401   -4.0392048183    1.6469921776
     C    -4.7713673265   -5.2717581028    2.7622713554
     H    -5.5570528717   -3.7929938684    1.4251664662
     C    -3.6297324277   -5.8638579164    3.2861983894
     H    -1.4850175026   -5.8739985160    3.2828087530
     H    -5.7506303237   -5.6256680590    3.0608868524
     H    -3.7147963062   -6.6832673095    3.9885889090
     C    -4.7214020261   -1.3839358635   -2.8238597633
     C    -4.7867157683   -2.4223182447   -3.7567325058
     C    -5.4310395838   -0.2121085823   -3.0882579869
     C    -5.5152918268   -2.2794145955   -4.9276863203
     H    -4.2461987820   -3.3388961125   -3.5589984721
     C    -6.1664920430   -0.0691940095   -4.2589444205
     H    -5.4081352208    0.5930656453   -2.3627971777
     C    -6.2072515577   -1.1005252783   -5.1859534647
     H    -5.5307351340   -3.0853885948   -5.6526698860
     H    -6.7037921711    0.8526883711   -4.4476554241
     H    -6.7663294254   -0.9853182322   -6.1067594101
     C     0.5155206645   -1.1617714044    0.1342187209
     C     1.2524073647   -1.7243675739    1.1723079232
     C     0.2973496064   -1.8907989863   -1.0335430722
     C     1.7476734721   -3.0154150442    1.0559087749
     H     1.4176242960   -1.1620822509    2.0838161817
     C     0.8063941592   -3.1720631836   -1.1505724303
     H    -0.2799122487   -1.4626994322   -1.8419756248
     C     1.5244979130   -3.7399814000   -0.1048586890
     H     2.3057502974   -3.4526575014    1.8741566828
     H     0.6361971997   -3.7330650977   -2.0605252134
     H     1.9111606471   -4.7471990066   -0.1972679013
     C    -3.2205138662    2.0743131843    0.2318657759
     C    -3.6827870473    3.0234301036   -0.6751631665
     C    -4.1185781338    1.4519921862    1.0976022227
     C    -5.0342864289    3.3328496164   -0.7338766276
     H    -2.9891362852    3.5033704331   -1.3553860141
     C    -5.4630353894    1.7748148804    1.0461470806
     H    -3.7703086960    0.7086634611    1.8020692167
     C    -5.9250523434    2.7091522570    0.1262678611
     H    -5.3879603835    4.0620503486   -1.4520038012
     H    -6.1540179627    1.2915221371    1.7250790728
     H    -6.9793508518    2.9527344729    0.0849562944
     O    -4.9152037559   -3.5379048078   -0.9814816426
     N    -1.3119666853    0.5039904986    0.1645866272
     C     1.4498653261    3.6735921027    0.8189043380
     C     1.2419998716    4.9078672240    0.2010820629
     C     2.5778792619    3.4967409357    1.6215448112
     C     2.1471905082    5.9410464164    0.3771689042
     H     0.3853205690    5.0517512349   -0.4460713958
     C     3.4747206549    4.5358260169    1.8067275066
     H     2.7414338219    2.5530164209    2.1272841865
     C     3.2632785623    5.7577318080    1.1824139890
     H     1.9845686949    6.8894795098   -0.1188366775
     H     4.3389675082    4.3935283620    2.4429457167
     H     3.9686913502    6.5670370688    1.3233582591
     C    -8.1015777097   -6.4660234665   -2.5383754536
     C    -8.8619651894   -5.5199064852   -3.1366598414
     H    -6.4177154769   -3.7736678741   -1.8101601458
     H    -8.2194535605   -7.5340067632   -2.4806430620
     H    -9.7687189239   -5.6033861434   -3.7101670913
     C    -7.1617707817   -4.5037260041   -2.1596222606
     N    -7.0484129421   -5.8102609052   -1.9329267224
     N    -8.2564904416   -4.3019086053   -2.8878399003
     C    -8.7205215367   -2.9962501809   -3.3462236505
     H    -7.9755664498   -2.2507724016   -3.0784643352
     H    -8.8292775112   -3.0075565877   -4.4288969638
     H    -9.6738363454   -2.7573154527   -2.8765457798
     C    -5.9407144527   -6.4208268107   -1.1893918870
     H    -5.2298417661   -5.6118415222   -0.9932040912
     H    -5.4716367640   -7.1455349289   -1.8567407411
     C    -6.3661385614   -7.0830131024    0.0971398283
     C    -5.4055495664   -7.8863274936    0.7827267297
     C    -7.6116469790   -6.9109555966    0.6333164495
     C    -4.0744825083   -8.0464054445    0.3259599408
     C    -5.7858323058   -8.5279649715    1.9898779869
     C    -7.9814874175   -7.5392114488    1.8427067056
     H    -8.3401829718   -6.2848443017    0.1342706952
     C    -3.1807193649   -8.8141745760    1.0187197117
     H    -3.7421144644   -7.5380376840   -0.5691951933
     C    -4.8411291001   -9.3264815418    2.6765019573
     C    -7.0944148423   -8.3383307000    2.4986830303
     H    -8.9773524896   -7.3851117588    2.2386317445
     C    -3.5678500520   -9.4695284432    2.2036378085
     H    -2.1645976992   -8.9155130424    0.6581812713
     H    -5.1456424916   -9.8196941576    3.5923419172
     H    -7.3737088811   -8.8320609894    3.4219237246
     H    -2.8514799681  -10.0798148403    2.7393679682
ET30_td
72
-1.7093480603574035e+03 
     C    -0.0657122314    0.1961621773    0.4909534966
     C     0.5969427315    1.4048640763    0.5273422539
     C     0.0075154912    2.5775851802    0.0639753612
     C    -1.2962717290    2.4754618676   -0.4114649607
     C    -1.9803474350    1.2778997291   -0.4046964714
     H     1.6263036770    1.3974378782    0.8550416425
     H    -1.8379241533    3.3561476113   -0.7240995154
     C    -2.0540171846   -1.1127422936    0.0082085067
     C    -2.6412066840   -1.5572181722   -1.1754475674
     C    -2.1514932342   -1.8805691158    1.1672876001
     C    -3.3431171779   -2.7340110989   -1.2257235175
     H    -2.5389531594   -0.9649599057   -2.0766577824
     C    -2.7954515512   -3.0919827333    1.1709183663
     H    -1.7180453403   -1.5113524288    2.0886944986
     C    -3.4512377479   -3.5893497526   -0.0411117021
     C    -2.7935594467   -3.9002339029    2.4084962422
     C    -1.6500210733   -3.9349173290    3.2122083221
     C    -3.9076693603   -4.6382365484    2.8172721791
     C    -1.6264958016   -4.6510140056    4.3994967438
     H    -0.7567388694   -3.4152947657    2.8871125980
     C    -3.8839596110   -5.3509105764    4.0063181312
     H    -4.7820683011   -4.6598570124    2.1836932594
     C    -2.7481946231   -5.3592249430    4.8065173650
     H    -0.7242705546   -4.6674065527    4.9999987383
     H    -4.7609580052   -5.9114169590    4.3086828380
     H    -2.7344204711   -5.9222700658    5.7324063764
     C    -4.0242684357   -3.1092218699   -2.4826496402
     C    -4.0628605721   -4.4276631765   -2.9438848002
     C    -4.6540770778   -2.1240362654   -3.2486475409
     C    -4.6783270818   -4.7357777501   -4.1473071392
     H    -3.6222266310   -5.2066131916   -2.3392106047
     C    -5.2732667649   -2.4341962424   -4.4501159199
     H    -4.6841990981   -1.1053550540   -2.8811485297
     C    -5.2830246552   -3.7435673090   -4.9092905956
     H    -4.6917319314   -5.7635593138   -4.4911439330
     H    -5.7620207350   -1.6530378923   -5.0207554679
     H    -5.7677023152   -3.9917809032   -5.8462641174
     C     0.6527503242   -1.0349329096    0.9000518407
     C     1.2874081303   -1.0564258113    2.1387354491
     C     0.7475291889   -2.1465548672    0.0622250259
     C     1.9955207306   -2.1788267102    2.5457405709
     H     1.2008955225   -0.2050795635    2.8033837113
     C     1.4613095096   -3.2593470175    0.4687376304
     H     0.2409543287   -2.1531563320   -0.8935659659
     C     2.0811655697   -3.2825839208    1.7130097611
     H     2.4667686803   -2.1916446735    3.5203094349
     H     1.5200636810   -4.1216337896   -0.1827266653
     H     2.6208822051   -4.1648081790    2.0337776357
     C    -3.4042345354    1.2589422601   -0.8183941929
     C    -3.7537220212    1.8370728054   -2.0354540100
     C    -4.4030906598    0.7297118092   -0.0001330749
     C    -5.0811644647    1.8774207611   -2.4392281759
     H    -2.9818991105    2.2289381139   -2.6870533504
     C    -5.7253329556    0.7801464148   -0.4027928974
     H    -4.1453720281    0.2548647316    0.9368566503
     C    -6.0686810273    1.3476745110   -1.6246239235
     H    -5.3378692664    2.3116340623   -3.3971870107
     H    -6.4922323634    0.3581348340    0.2338709249
     H    -7.1036316363    1.3658435400   -1.9428138422
     O    -4.0630666929   -4.6666316955   -0.0649984742
     N    -1.3575561118    0.1370882579    0.0331816837
     C     0.7257212937    3.8640507666    0.0784137718
     C     0.4783054473    4.8263702359   -0.9018576672
     C     1.6637273548    4.1443218355    1.0732049854
     C     1.1506664553    6.0372551340   -0.8867622732
     H    -0.2258175483    4.6189875122   -1.6980017785
     C     2.3348070927    5.3560235934    1.0879997259
     H     1.8526544191    3.4219398395    1.8575407921
     C     2.0802365064    6.3062270501    0.1084968178
     H     0.9530477039    6.7705402405   -1.6585672374
     H     3.0533047578    5.5620655343    1.8714058220
     H     2.6049226503    7.2534413113    0.1206055264
ET30+TOMP_td
152
-3.0355205004860672e+03 
     C     0.5352199898    1.2701462154    0.5715026402
     C     1.1749055924    2.4909139498    0.6330431484
     C     0.5261212230    3.6692680263    0.2670555524
     C    -0.8085224911    3.5588873913   -0.1122725841
     C    -1.4592430727    2.3428359749   -0.1300715399
     H     2.2204758302    2.4980850892    0.9058113143
     H    -1.3899721987    4.4409163134   -0.3348805518
     C    -1.4490144797   -0.0715958547    0.0902433408
     C    -2.0337852019   -0.4359564388   -1.1165322923
     C    -1.6057886222   -0.8712172488    1.2160357259
     C    -2.7985284626   -1.5740347034   -1.2330498524
     H    -1.8939394647    0.1946342888   -1.9870583462
     C    -2.3545678915   -2.0223334462    1.1468194901
     H    -1.1562320251   -0.5831146869    2.1594205396
     C    -2.9986180937   -2.4360369180   -0.0847585977
     C    -2.5049737120   -2.8851069780    2.3422647712
     C    -1.3909864329   -3.4572164375    2.9543225750
     C    -3.7661905425   -3.1536063515    2.8789063246
     C    -1.5297234482   -4.2798365339    4.0669613763
     H    -0.4054489316   -3.2616009890    2.5456969086
     C    -3.9074259271   -3.9653383375    3.9940957776
     H    -4.6377449864   -2.7135816013    2.4096783057
     C    -2.7881861603   -4.5389121365    4.5910468409
     H    -0.6501581045   -4.7131277871    4.5293559191
     H    -4.8939406909   -4.1405937251    4.4101468873
     H    -2.8952167605   -5.1612758210    5.4721522390
     C    -3.4494393016   -1.8852352831   -2.5248636678
     C    -3.4841131662   -3.1841341265   -3.0368329314
     C    -4.0467725964   -0.8672212561   -3.2714468400
     C    -4.0750043479   -3.4475075071   -4.2625158903
     H    -3.0473366732   -3.9848392797   -2.4577113936
     C    -4.6396704853   -1.1298109428   -4.4986835598
     H    -4.0709507629    0.1396068182   -2.8714133351
     C    -4.6542865270   -2.4230490746   -5.0012463476
     H    -4.0846490795   -4.4608069031   -4.6482144651
     H    -5.1026570795   -0.3249044813   -5.0575958378
     H    -5.1195878638   -2.6337122072   -5.9566328774
     C     1.2846730922    0.0297128284    0.8838802314
     C     1.8912239240   -0.0964047999    2.1298743860
     C     1.4371928246   -0.9797854546   -0.0641014327
     C     2.6376240367   -1.2275084818    2.4318223081
     H     1.7643358663    0.6815235594    2.8734433546
     C     2.1934965480   -2.0990512402    0.2359848082
     H     0.9595339770   -0.8941811913   -1.0312939249
     C     2.7924396965   -2.2272709866    1.4843023554
     H     3.0972892106   -1.3238666529    3.4075997469
     H     2.3150574383   -2.8754266002   -0.5085164825
     H     3.3825972761   -3.1056998280    1.7153104492
     C    -2.9061498104    2.2984459608   -0.4456672446
     C    -3.3606305137    2.9177909035   -1.6066031818
     C    -3.8224941151    1.7037621991    0.4207283518
     C    -4.7159428853    2.9361166318   -1.9041896273
     H    -2.6510789934    3.3650481933   -2.2932346957
     C    -5.1727369697    1.7304054568    0.1232159550
     H    -3.4785988004    1.2076177505    1.3180525034
     C    -5.6229261765    2.3446482353   -1.0393185438
     H    -5.0608402076    3.4092905406   -2.8149486326
     H    -5.8764430906    1.2630814251    0.7997005853
     H    -6.6810123563    2.3591004407   -1.2701084108
     O    -3.6816013210   -3.4857746804   -0.1375727603
     N    -0.7732995469    1.2020806899    0.1840390419
     C     1.2066779938    4.9766416874    0.2829287216
     C     0.8770074905    5.9513308716   -0.6611729065
     C     2.1806807133    5.2652023532    1.2400009523
     C     1.5080443113    7.1840118680   -0.6496083838
     H     0.1423193468    5.7364046526   -1.4274553838
     C     2.8018730575    6.5037199000    1.2579347987
     H     2.4337382965    4.5300803460    1.9943316664
     C     2.4676591481    7.4646973837    0.3132880132
     H     1.2545248476    7.9263759748   -1.3958900066
     H     3.5450413622    6.7241006447    2.0137557669
     H     2.9555620177    8.4313031548    0.3263990333
     P    -4.8046753335   -7.5476692981    1.3194234780
     C    -6.4690618089   -7.3439968180    2.0069530150
     C    -7.1765829927   -8.6390957351    2.4115351879
     H    -7.0557777653   -6.8058155446    1.2578773200
     H    -6.3677008441   -6.6695953435    2.8621231201
     C    -8.5773664017   -8.3637062785    2.9512404860
     H    -7.2517361936   -9.3070208683    1.5484086515
     H    -6.5920928277   -9.1684498819    3.1697464172
     C    -9.3275404666   -9.6227788983    3.3730588729
     H    -8.5062426381   -7.6811571177    3.8045222084
     H    -9.1568058656   -7.8374646806    2.1850126642
     H    -9.3588741933  -10.3276574757    2.5345617664
     H    -8.7758637389  -10.1251608865    4.1756693975
     C   -10.7504441727   -9.3293136396    3.8383743020
     C   -11.5137390718  -10.5691372640    4.2916444986
     H   -11.3014628686   -8.8439539616    3.0246651327
     H   -10.7215792605   -8.6043103965    4.6598081016
     C   -12.9452018993  -10.2628457091    4.7214440382
     H   -11.5277636655  -11.3056671026    3.4799217002
     H   -10.9784428519  -11.0418802386    5.1232097046
     C   -13.7027258843  -11.4921575209    5.2092849844
     H   -12.9260574700   -9.5058055844    5.5127902259
     H   -13.4823186146   -9.8116782816    3.8803315165
     H   -14.7251864749  -11.2407760013    5.4975202480
     H   -13.7558369492  -12.2572912295    4.4305496937
     H   -13.2129898212  -11.9371542747    6.0791394619
     C    -3.7134101515   -8.2044655654    2.6068956877
     C    -2.2449579819   -8.3162623527    2.1898826330
     H    -4.1030633795   -9.1758564250    2.9214656108
     H    -3.8086469262   -7.5241796150    3.4591274104
     C    -1.3767234070   -8.8325404776    3.3329042448
     H    -2.1464823824   -8.9925403194    1.3353547698
     H    -1.8754098590   -7.3387518033    1.8692568007
     C     0.0718151837   -9.0662820452    2.9193843038
     H    -1.4153251871   -8.1182916633    4.1620212551
     H    -1.7972386377   -9.7704089048    3.7116062723
     H     0.0946865333   -9.7590414579    2.0706259237
     H     0.5064547257   -8.1271896304    2.5595233105
     C     0.9305269618   -9.6293769715    4.0463700889
     C     2.3563340014   -9.9584762090    3.6185718049
     H     0.4579830978  -10.5368855965    4.4390461969
     H     0.9547218143   -8.9150570353    4.8770437154
     C     3.2045907603  -10.5363960665    4.7467479676
     H     2.3293548861  -10.6735954627    2.7883497731
     H     2.8395026457   -9.0569151795    3.2249614361
     C     4.6090015007  -10.9249462579    4.2984290528
     H     3.2651250055   -9.8090883200    5.5635002852
     H     2.6977473947  -11.4151725010    5.1591144286
     H     5.1990421706  -11.3180926267    5.1284165610
     H     4.5739456115  -11.6944385669    3.5227462027
     H     5.1459987278  -10.0659371941    3.8875456344
     C    -4.8724063906   -8.6749052238   -0.0979134252
     C    -5.7725467327   -8.1464607863   -1.2183596055
     H    -5.2046138449   -9.6569264322    0.2480302839
     H    -3.8478147981   -8.7920185139   -0.4608142816
     C    -5.7244889534   -9.0272446168   -2.4612333605
     H    -6.8057825185   -8.0753962546   -0.8652419825
     H    -5.4640107560   -7.1336947889   -1.4911206479
     C    -6.5737155873   -8.4722459761   -3.5983946438
     H    -4.6845617123   -9.1197162661   -2.7925473809
     H    -6.0604661427  -10.0389349337   -2.2092289041
     H    -7.6131746099   -8.3805954294   -3.2638181962
     H    -6.2387951149   -7.4562631471   -3.8358483272
     C    -6.5228849523   -9.3288143133   -4.8580487965
     C    -7.3749887755   -8.7762405426   -5.9949333547
     H    -6.8526430777  -10.3460048122   -4.6178504840
     H    -5.4831089283   -9.4160962095   -5.1933049313
     C    -7.3098041564   -9.6189067644   -7.2646097346
     H    -8.4168682487   -8.6979697643   -5.6632402998
     H    -7.0530642625   -7.7545846277   -6.2271822200
     C    -8.1372156947   -9.0408037740   -8.4070801967
     H    -6.2647367253   -9.7085051308   -7.5793661964
     H    -7.6496375507  -10.6358674743   -7.0417188933
     H    -8.0698556585   -9.6621583342   -9.3022391899
     H    -9.1926840395   -8.9668318524   -8.1323266125
     H    -7.7929723658   -8.0377053761   -8.6727238246
     C    -4.1952971065   -5.9563025166    0.7883862003
     H    -4.0305221510   -5.3096113379    1.6480457461
     H    -3.2503926431   -6.0490304892    0.2560933441
     H    -4.8936151053   -5.4463443966    0.1289111159
